# Supplementary material for: 2-Amino-6-methyl­pyridinium 4-nitro­benzoate
Source: Acta Crystallogr Sect E Struct Rep Online. 2011 Feb 5;67(Pt 3):o578. doi: 10.1107/S1600536811003539 (PMC3052051; doi:10.1107/S1600536811003539)
Supplement: Supplementary file 2 [file e-67-0o578-Isup2.hkl]

# 
# h,k,l, Fc-squared, Fo-squared, sigma(Fo-squared) and status flag 
# 
data_I
_shelx_title ' P1 in    P21' 
_shelx_refln_list_code          4 
_shelx_F_calc_maximum       96.73 
_exptl_crystal_F_000       288.00 
_reflns_d_resolution_high  0.7828 
 
loop_ 
 _symmetry_equiv_pos_as_xyz 
 'x, y, z' 
 '-x, y+1/2, -z' 
 
_cell_length_a     8.0487 
_cell_length_b     6.7247 
_cell_length_c    12.7467 
_cell_angle_alpha  90.000 
_cell_angle_beta  101.802 
_cell_angle_gamma  90.000 
 
_shelx_F_squared_multiplier     1.000 
 
loop_ 
 _refln_index_h 
 _refln_index_k 
 _refln_index_l 
 _refln_F_squared_calc 
 _refln_F_squared_meas 
 _refln_F_squared_sigma 
 _refln_observed_status 
   1   0   0       16.46       15.66      0.52 o 
   2   0   0      129.88      104.28      2.26 o 
   3   0   0      664.43      626.38      6.70 o 
   4   0   0       51.97       47.92      1.09 o 
   5   0   0        2.92        1.53      0.48 o 
   6   0   0        0.39        1.04      0.52 o 
   7   0   0        4.02        4.00      0.87 o 
   8   0   0        0.51        0.35      0.61 o 
   9   0   0        0.00        0.00      0.61 o 
   1   1   0      455.80      451.78      8.13 o 
   2   1   0     2244.77     2135.53     17.29 o 
   3   1   0      143.50      147.01      1.55 o 
   4   1   0       28.64       32.22      0.70 o 
   5   1   0       67.94       74.53      1.20 o 
   6   1   0        3.69        4.30      0.45 o 
   7   1   0        5.54        5.65      0.71 o 
   8   1   0        2.25        0.68      0.46 o 
   9   1   0       30.18       37.76      2.52 o 
   0   2   0      144.14      171.13      3.22 o 
   1   2   0      293.32      291.66      2.81 o 
   2   2   0      309.20      295.71      3.16 o 
   3   2   0      349.62      367.27      4.97 o 
   4   2   0       48.85       49.49      0.96 o 
   5   2   0       12.55       11.37      0.53 o 
   6   2   0        2.66        2.02      0.36 o 
   7   2   0       95.01       93.71      3.24 o 
   8   2   0       11.56       13.02      1.11 o 
   9   2   0       10.51       10.57      1.17 o 
   1   3   0     1407.26     1462.88     15.04 o 
   2   3   0      170.12      174.78      4.41 o 
   3   3   0       92.38       88.20      1.47 o 
   4   3   0        4.53        3.56      0.35 o 
   5   3   0        3.79        4.18      0.40 o 
   6   3   0        7.19        8.21      0.58 o 
   7   3   0        4.45        4.98      0.54 o 
   8   3   0        3.12        2.87      0.58 o 
   9   3   0        3.10        2.91      0.74 o 
   0   4   0      345.63      397.41      7.31 o 
   1   4   0       37.89       43.70      2.04 o 
   2   4   0       36.15       41.26      1.17 o 
   3   4   0       59.74       54.89      1.82 o 
   4   4   0       40.89       40.66      0.90 o 
   5   4   0       24.80       25.43      1.19 o 
   6   4   0        8.51        7.76      0.61 o 
   7   4   0        0.06       -0.42      0.28 o 
   8   4   0        0.00       -0.42      0.38 o 
   1   5   0       12.36       12.49      0.86 o 
   2   5   0        3.32        3.09      0.42 o 
   3   5   0        0.85        0.74      0.28 o 
   4   5   0        0.29        0.57      0.28 o 
   5   5   0        6.03        5.35      0.60 o 
   6   5   0        6.53        6.56      0.57 o 
   7   5   0        6.19        7.57      0.62 o 
   8   5   0        1.18        1.00      0.51 o 
   0   6   0        1.48        1.57      0.61 o 
   1   6   0       30.79       31.66      1.32 o 
   2   6   0        4.28        4.81      0.48 o 
   3   6   0       17.43       17.42      0.82 o 
   4   6   0       12.59       11.33      0.69 o 
   5   6   0        1.61        0.66      0.42 o 
   6   6   0        1.26        1.12      0.52 o 
   7   6   0        0.59        0.32      0.47 o 
   1   7   0        2.98        1.90      0.36 o 
   2   7   0       28.62       29.24      1.37 o 
   3   7   0       14.61       16.30      1.29 o 
   4   7   0        9.60       11.48      1.30 o 
   5   7   0        0.98        0.90      0.67 o 
   0   8   0        4.36        5.31      1.22 o 
   1   8   0        2.79        2.26      1.04 o 
   2   8   0        0.06        0.09      0.87 o 
   3   8   0        0.47        0.61      0.96 o 
 -10   0   1        0.03        0.09      0.70 o 
  -9   0   1        4.08        2.87      0.96 o 
  -8   0   1        4.87        6.00      1.13 o 
  -7   0   1       12.10       11.22      1.30 o 
  -6   0   1        0.08       -0.43      0.35 o 
  -5   0   1        8.41        7.20      0.48 o 
  -4   0   1        4.52        3.43      0.50 o 
  -3   0   1      152.69      130.70      2.00 o 
  -2   0   1     1378.27     1268.15     12.73 o 
   0   0   1      483.79      471.01      7.05 o 
   1   0   1      546.80      527.56      7.66 o 
   2   0   1        2.04        1.48      0.26 o 
   3   0   1      217.94      212.66      3.65 o 
   4   0   1        7.47        9.20      0.70 o 
   5   0   1      168.01      167.88      2.61 o 
   6   0   1       94.69       94.48      3.13 o 
   7   0   1        0.13       -0.35      0.35 o 
   8   0   1        3.18        2.61      0.87 o 
   9   0   1        2.68        1.39      0.87 o 
 -10   1   1        1.10        0.56      1.09 o 
  -9   1   1       21.27       22.62      2.00 o 
  -8   1   1        4.67        4.21      0.71 o 
  -7   1   1        5.12        4.40      0.64 o 
  -6   1   1       37.57       40.66      0.95 o 
  -5   1   1      161.93      164.80      1.97 o 
  -4   1   1       33.42       35.41      0.85 o 
  -3   1   1      955.99      903.86      7.82 o 
  -2   1   1     9356.70     8349.45    226.65 o 
  -1   1   1     1363.24     1282.30      9.11 o 
   0   1   1      967.41      876.90     32.97 o 
   1   1   1      246.10      241.32      2.29 o 
   2   1   1     1162.28     1173.57      8.45 o 
   3   1   1       70.69       74.89      1.01 o 
   4   1   1       23.35       22.80      0.59 o 
   5   1   1       21.66       23.04      0.75 o 
   6   1   1       17.66       20.11      0.78 o 
   7   1   1       45.45       44.77      3.91 o 
   8   1   1        2.00        1.14      0.52 o 
   9   1   1       25.56       21.75      2.00 o 
  -9   2   1        7.20        6.26      0.95 o 
  -8   2   1        0.98        1.99      0.52 o 
  -7   2   1        6.39        5.39      0.74 o 
  -6   2   1        3.27        4.38      0.43 o 
  -5   2   1        0.58        0.52      0.23 o 
  -4   2   1     1014.67     1031.38     22.87 o 
  -3   2   1      606.46      612.99     10.91 o 
  -2   2   1      799.89      849.02      7.40 o 
  -1   2   1     1780.55     1729.15     14.10 o 
   0   2   1      177.99      187.63      2.04 o 
   1   2   1      872.61      823.86      6.90 o 
   2   2   1      273.87      303.83      2.69 o 
   3   2   1      129.12      134.09      1.57 o 
   4   2   1       21.07       19.64      0.64 o 
   5   2   1        2.70        2.96      0.34 o 
   6   2   1        6.67        6.86      0.51 o 
   7   2   1       58.08       60.76      1.94 o 
   8   2   1        1.51        0.78      0.54 o 
   9   2   1        1.57        2.22      1.13 o 
  -9   3   1        1.38        0.69      0.58 o 
  -8   3   1        7.48        6.44      1.17 o 
  -7   3   1        3.65        3.66      0.48 o 
  -6   3   1       10.87       11.51      0.64 o 
  -5   3   1       16.22       16.80      1.06 o 
  -4   3   1       22.68       23.65      0.79 o 
  -3   3   1       15.30       17.47      0.47 o 
  -2   3   1      119.02      138.18      1.59 o 
  -1   3   1      124.44      128.54      1.74 o 
   0   3   1      772.16      838.64      7.48 o 
   1   3   1      469.29      475.43      4.02 o 
   2   3   1      293.62      295.05      2.52 o 
   3   3   1       23.45       19.73      0.59 o 
   4   3   1        1.01        0.60      0.23 o 
   5   3   1       70.50       70.88      1.34 o 
   6   3   1       13.54       13.61      0.70 o 
   7   3   1       17.24       17.75      0.82 o 
   8   3   1        4.67        4.30      0.82 o 
   9   3   1        3.45        2.78      0.87 o 
  -9   4   1        0.99        1.07      0.88 o 
  -8   4   1        0.44        0.91      0.41 o 
  -7   4   1        1.32        1.37      0.40 o 
  -6   4   1        3.03        3.33      0.50 o 
  -5   4   1        0.69        0.74      0.26 o 
  -4   4   1       10.20        9.43      0.53 o 
  -3   4   1       75.61       70.68      1.67 o 
  -2   4   1      132.19      132.22      1.72 o 
  -1   4   1      169.08      165.92      2.28 o 
   0   4   1        4.63        5.31      0.35 o 
   1   4   1       17.82       16.71      0.68 o 
   2   4   1       25.62       25.65      0.70 o 
   3   4   1       40.74       43.31      0.86 o 
   4   4   1       42.54       48.67      0.99 o 
   5   4   1        3.69        3.90      0.46 o 
   6   4   1        4.81        3.84      0.49 o 
   7   4   1        1.88        1.55      0.48 o 
   8   4   1        2.40        2.37      0.61 o 
  -8   5   1        0.27        1.13      0.42 o 
  -7   5   1        2.90        3.12      0.56 o 
  -6   5   1       21.29       21.20      1.19 o 
  -5   5   1        8.31        7.45      0.71 o 
  -4   5   1        3.79        3.94      0.52 o 
  -3   5   1        1.93        1.85      0.35 o 
  -2   5   1       46.06       44.00      1.63 o 
  -1   5   1       18.87       18.89      0.77 o 
   0   5   1       22.74       23.74      1.41 o 
   1   5   1       47.04       46.50      1.06 o 
   2   5   1       20.72       20.32      0.74 o 
   3   5   1        4.45        4.52      0.67 o 
   4   5   1        9.35        7.97      0.50 o 
   5   5   1        3.58        3.31      0.40 o 
   6   5   1        6.16        6.37      0.64 o 
   7   5   1        2.59        2.74      0.57 o 
   8   5   1        3.53        3.88      0.75 o 
  -7   6   1        0.80        1.02      0.46 o 
  -6   6   1        3.51        3.91      0.60 o 
  -5   6   1        3.21        2.26      0.44 o 
  -4   6   1        1.11        0.81      0.36 o 
  -3   6   1        5.77        4.40      0.59 o 
  -2   6   1       14.56       13.30      0.79 o 
  -1   6   1        5.10        5.47      1.02 o 
   0   6   1       38.18       41.18      1.25 o 
   1   6   1       32.61       34.37      0.99 o 
   2   6   1       14.21       13.81      0.83 o 
   3   6   1        1.18        1.01      0.37 o 
   4   6   1       18.03       15.31      0.91 o 
   5   6   1        3.02        2.92      0.71 o 
   6   6   1        4.25        5.42      1.87 o 
   7   6   1        2.11        2.49      0.89 o 
  -5   7   1        1.35        1.93      0.64 o 
  -4   7   1       10.39       10.99      1.52 o 
  -3   7   1        8.91       10.43      0.88 o 
  -2   7   1        3.84        3.59      1.04 o 
  -1   7   1        3.31        3.31      0.53 o 
   0   7   1       10.12       10.80      1.04 o 
   1   7   1        7.32        5.31      0.83 o 
   2   7   1       17.76       18.76      1.35 o 
   3   7   1       22.17       24.85      1.57 o 
   4   7   1        7.83        7.83      1.11 o 
   5   7   1        5.54        6.70      1.74 o 
  -3   8   1        2.17        1.74      1.13 o 
  -2   8   1        0.19        0.43      0.96 o 
  -1   8   1        0.17        0.17      0.87 o 
   0   8   1        3.20        2.64      0.79 o 
   1   8   1        0.70       -0.52      0.78 o 
   2   8   1        3.48        1.57      1.13 o 
   3   8   1        0.68        2.17      1.13 o 
 -10   0   2        0.00        0.17      0.87 o 
  -9   0   2        0.02        0.09      0.70 o 
  -8   0   2       15.07       14.79      1.57 o 
  -7   0   2       16.90       14.01      1.39 o 
  -6   0   2       18.24       16.27      1.30 o 
  -5   0   2      322.99      301.88      5.83 o 
  -4   0   2       40.02       43.26      1.14 o 
  -3   0   2      774.30      774.96      8.30 o 
  -2   0   2     1173.94     1100.32     11.13 o 
  -1   0   2      718.97      682.85      9.66 o 
   0   0   2     8329.35     7034.84     97.79 o 
   1   0   2       54.19       49.41      1.22 o 
   2   0   2       81.29       77.67      2.31 o 
   3   0   2       21.51       23.28      0.73 o 
   4   0   2      365.13      354.39      4.42 o 
   5   0   2        0.75        1.17      0.31 o 
   6   0   2       25.01       28.36      1.74 o 
   7   0   2        3.53        2.44      0.78 o 
   8   0   2        0.09        0.17      0.61 o 
   9   0   2        0.22       -0.09      0.78 o 
 -10   1   2        1.03        1.90      0.73 o 
  -9   1   2        7.87        6.42      0.89 o 
  -8   1   2        0.31        0.09      0.42 o 
  -7   1   2        1.98        2.19      0.78 o 
  -6   1   2       66.36       64.45      1.24 o 
  -5   1   2       36.25       33.25      0.92 o 
  -4   1   2      270.51      268.06      2.98 o 
  -3   1   2      318.51      311.59      3.18 o 
  -2   1   2     6902.76     6230.54     99.35 o 
  -1   1   2      244.24      248.31      2.33 o 
   0   1   2      230.61      213.65      2.13 o 
   1   1   2      783.10      748.88      5.50 o 
   2   1   2       28.92       27.52      0.58 o 
   3   1   2       72.35       77.75      1.93 o 
   4   1   2      125.00      119.99      1.41 o 
   5   1   2       58.07       66.18      1.35 o 
   6   1   2       41.40       41.23      1.13 o 
   7   1   2        1.38        0.96      0.43 o 
   8   1   2       15.65       13.94      2.13 o 
   9   1   2        9.48        9.54      1.26 o 
  -9   2   2        4.80        5.04      0.83 o 
  -8   2   2        4.86        3.98      0.62 o 
  -7   2   2        7.58        7.97      0.69 o 
  -6   2   2       10.74       10.26      0.65 o 
  -5   2   2       68.90       67.93      2.29 o 
  -4   2   2      490.51      488.09      9.49 o 
  -3   2   2      397.77      364.54      4.72 o 
  -2   2   2       32.48       35.32      0.57 o 
  -1   2   2       15.71       14.97      0.43 o 
   0   2   2      354.36      358.52      3.40 o 
   1   2   2       38.57       39.83      0.50 o 
   2   2   2      114.12      129.79      1.25 o 
   3   2   2       30.92       28.96      0.78 o 
   4   2   2        8.39        7.71      0.42 o 
   5   2   2       23.42       23.86      0.72 o 
   6   2   2        1.99        2.90      0.45 o 
   7   2   2      157.25      159.18     10.27 o 
   8   2   2        7.96        7.81      1.09 o 
   9   2   2        1.51        0.52      0.62 o 
  -9   3   2        2.03        0.66      0.48 o 
  -8   3   2        0.82        1.07      0.50 o 
  -7   3   2        6.36        6.95      0.58 o 
  -6   3   2       67.37       71.50      1.64 o 
  -5   3   2       18.79       17.57      0.90 o 
  -4   3   2       31.19       32.19      0.92 o 
  -3   3   2       53.15       54.37      0.81 o 
  -2   3   2      292.52      306.98      2.84 o 
  -1   3   2      227.91      211.64      2.55 o 
   0   3   2      296.84      308.25      3.26 o 
   1   3   2      256.66      279.81      2.60 o 
   2   3   2       57.50       61.78      0.93 o 
   3   3   2        3.56        3.14      0.38 o 
   4   3   2        4.01        4.63      0.50 o 
   5   3   2      164.83      163.73      2.35 o 
   6   3   2       14.58       14.10      0.72 o 
   7   3   2        6.66        6.15      0.69 o 
   8   3   2        2.57        2.92      0.73 o 
   9   3   2        0.29        0.17      0.68 o 
  -9   4   2        0.22       -0.11      0.49 o 
  -8   4   2        2.76        2.97      0.49 o 
  -7   4   2        1.19        0.88      0.39 o 
  -6   4   2        0.37       -0.22      0.26 o 
  -5   4   2        4.52        3.78      0.49 o 
  -4   4   2       11.34       13.75      0.64 o 
  -3   4   2       62.26       59.38      2.16 o 
  -2   4   2       98.86      104.25      1.49 o 
  -1   4   2      261.87      247.14      2.96 o 
   0   4   2      115.91      122.91      1.88 o 
   1   4   2       91.12       89.85      1.32 o 
   2   4   2        3.65        4.24      0.35 o 
   3   4   2       99.11       99.91      1.35 o 
   4   4   2       55.13       60.88      1.22 o 
   5   4   2       49.81       58.62      1.59 o 
   6   4   2       13.97       15.48      0.78 o 
   7   4   2        2.70        2.16      0.51 o 
   8   4   2        0.44        0.66      0.54 o 
  -8   5   2        1.54        1.34      0.49 o 
  -7   5   2        2.51        2.87      0.46 o 
  -6   5   2        0.90        0.64      0.32 o 
  -5   5   2       12.62       11.09      0.68 o 
  -4   5   2        5.20        5.00      0.56 o 
  -3   5   2       37.09       33.65      1.10 o 
  -2   5   2       56.01       59.65      1.20 o 
  -1   5   2       27.81       26.54      1.78 o 
   0   5   2       25.10       26.26      0.91 o 
   1   5   2       23.93       24.19      0.74 o 
   2   5   2       16.46       15.88      0.65 o 
   3   5   2       36.55       37.47      1.15 o 
   4   5   2        7.76        7.69      0.57 o 
   5   5   2       10.69       10.19      0.89 o 
   6   5   2        1.45        1.29      0.44 o 
   7   5   2        6.58        8.36      0.91 o 
  -7   6   2        0.01        0.20      0.51 o 
  -6   6   2        1.54        1.58      0.57 o 
  -5   6   2        4.88        3.78      0.74 o 
  -4   6   2       14.54       13.50      1.05 o 
  -3   6   2        5.13        5.76      0.77 o 
  -2   6   2        9.38        9.21      0.89 o 
  -1   6   2        5.85        7.06      0.80 o 
   0   6   2       62.63       63.63      2.00 o 
   1   6   2       29.25       30.45      1.48 o 
   2   6   2       15.27       14.92      1.16 o 
   3   6   2       26.41       25.49      1.47 o 
   4   6   2        0.92        1.74      0.61 o 
   5   6   2        3.03        3.66      0.83 o 
   6   6   2        1.72        2.83      0.83 o 
  -5   7   2        1.96        0.71      0.96 o 
  -4   7   2        1.72        1.26      0.58 o 
  -3   7   2        5.22        4.96      0.80 o 
  -2   7   2        4.04        3.18      0.91 o 
  -1   7   2        0.34       -0.02      0.48 o 
   0   7   2        1.43        0.84      0.52 o 
   1   7   2        9.08        9.06      1.04 o 
   2   7   2       65.31       74.31      2.52 o 
   3   7   2       10.12        9.73      1.17 o 
   4   7   2        2.71        3.25      0.79 o 
   5   7   2        1.24        0.17      0.71 o 
  -3   8   2        2.44        3.13      0.83 o 
  -2   8   2        7.99        7.78      1.04 o 
  -1   8   2        1.03        1.30      0.62 o 
   0   8   2        0.58        0.48      0.62 o 
   1   8   2        1.23        2.10      0.77 o 
   2   8   2        0.66       -0.32      1.30 o 
   3   8   2        0.07       -0.15      1.35 o 
 -10   0   3        0.43        1.04      0.87 o 
  -9   0   3        1.05        2.44      1.04 o 
  -8   0   3        0.08        0.00      0.52 o 
  -7   0   3       27.58       26.45      1.65 o 
  -6   0   3       24.43       24.53      1.10 o 
  -5   0   3       22.37       21.59      2.39 o 
  -4   0   3       14.13       14.03      0.67 o 
  -3   0   3      176.59      172.14      1.94 o 
  -2   0   3        0.28        0.25      0.14 o 
  -1   0   3     1278.86     1167.87     15.38 o 
   0   0   3      293.98      279.87      4.35 o 
   1   0   3      134.97      133.49      1.81 o 
   2   0   3        2.12        1.64      0.35 o 
   3   0   3      757.81      769.14      8.37 o 
   4   0   3       89.68       90.96      1.77 o 
   5   0   3      166.51      168.18      2.77 o 
   6   0   3       80.02       84.30      3.04 o 
   7   0   3        1.98        0.78      0.70 o 
   8   0   3        0.92        0.00      0.70 o 
   9   0   3        0.73        0.87      0.87 o 
 -10   1   3        0.94        0.27      0.56 o 
  -9   1   3        2.41        2.03      1.17 o 
  -8   1   3        0.50        0.54      0.46 o 
  -7   1   3        5.52        5.27      0.73 o 
  -6   1   3       58.31       60.79      1.40 o 
  -5   1   3      316.50      317.35      3.60 o 
  -4   1   3      238.53      237.93      4.61 o 
  -3   1   3      540.91      511.41      6.00 o 
  -2   1   3     2233.53     2135.21     19.23 o 
  -1   1   3      147.22      132.92      2.34 o 
   0   1   3      174.19      167.16      1.84 o 
   1   1   3      104.20       94.76      1.37 o 
   2   1   3      363.93      365.41      8.58 o 
   3   1   3      242.82      261.08      3.55 o 
   4   1   3      155.51      158.36      2.41 o 
   5   1   3       59.53       61.95      1.33 o 
   6   1   3        2.35        1.77      0.55 o 
   7   1   3        1.81        1.37      0.46 o 
   8   1   3        8.78        7.54      0.95 o 
   9   1   3       11.45       14.94      1.44 o 
  -9   2   3        0.03       -0.48      0.35 o 
  -8   2   3        0.61        0.58      0.42 o 
  -7   2   3        0.60        0.07      0.30 o 
  -6   2   3        9.27       10.10      0.66 o 
  -5   2   3       31.35       31.61      0.94 o 
  -4   2   3     1937.17     1904.95     19.72 o 
  -3   2   3       54.56       52.73      0.88 o 
  -2   2   3       86.72       78.09      0.91 o 
  -1   2   3       56.64       53.34      1.50 o 
   0   2   3      268.29      267.80      2.35 o 
   1   2   3       37.42       38.61      0.63 o 
   2   2   3      150.08      154.73      1.44 o 
   3   2   3       85.72       96.99      1.12 o 
   4   2   3       98.01       93.97      1.30 o 
   5   2   3       16.11       15.13      0.88 o 
   6   2   3       19.50       19.30      1.47 o 
   7   2   3       39.34       39.71      3.22 o 
   8   2   3        0.43       -0.52      0.43 o 
   9   2   3        0.08       -0.01      0.56 o 
  -9   3   3        1.95        1.05      0.51 o 
  -8   3   3        1.10        0.96      0.41 o 
  -7   3   3        5.07        5.93      0.65 o 
  -6   3   3       60.45       58.12      1.62 o 
  -5   3   3        4.50        5.11      0.50 o 
  -4   3   3       37.71       34.49      1.22 o 
  -3   3   3        7.16        5.87      0.32 o 
  -2   3   3       25.63       25.80      0.61 o 
  -1   3   3      118.15      119.11      1.90 o 
   0   3   3      221.81      233.59      4.84 o 
   1   3   3      110.37      113.89      1.97 o 
   2   3   3       99.69      109.38      2.07 o 
   3   3   3      143.02      153.06      1.60 o 
   4   3   3        7.68        9.47      0.85 o 
   5   3   3      304.37      287.87      3.16 o 
   6   3   3        7.83        7.56      0.69 o 
   7   3   3        2.81        3.71      0.62 o 
   8   3   3        0.88        1.80      0.64 o 
  -9   4   3        1.21        1.56      0.60 o 
  -8   4   3        9.82        9.07      0.76 o 
  -7   4   3        4.39        4.20      0.53 o 
  -6   4   3        5.39        6.66      0.65 o 
  -5   4   3       11.03        9.77      0.62 o 
  -4   4   3        2.15        1.94      0.43 o 
  -3   4   3        4.87        5.54      0.47 o 
  -2   4   3      157.07      152.51      2.42 o 
  -1   4   3      125.14      127.76      2.33 o 
   0   4   3       56.75       59.52      1.19 o 
   1   4   3       69.26       69.22      1.09 o 
   2   4   3       49.21       50.05      0.94 o 
   3   4   3       43.16       37.17      0.91 o 
   4   4   3       17.78       19.08      0.86 o 
   5   4   3        8.30        7.43      0.69 o 
   6   4   3        1.37        1.15      0.64 o 
   7   4   3       15.59       15.85      1.71 o 
   8   4   3        4.27        3.56      0.88 o 
  -8   5   3        0.36        0.29      0.43 o 
  -7   5   3        5.22        5.02      0.65 o 
  -6   5   3        3.69        3.46      0.49 o 
  -5   5   3        2.41        2.92      0.65 o 
  -4   5   3       52.75       49.70      2.00 o 
  -3   5   3       51.43       47.41      1.30 o 
  -2   5   3       26.44       26.34      0.80 o 
  -1   5   3       98.46      102.61      1.81 o 
   0   5   3        0.73        1.60      0.74 o 
   1   5   3       45.57       45.24      2.57 o 
   2   5   3        3.46        5.51      0.83 o 
   3   5   3       19.78       20.36      1.23 o 
   4   5   3       17.22       18.23      1.29 o 
   5   5   3        9.62        6.99      1.74 o 
   6   5   3        7.69        9.88      1.17 o 
   7   5   3        3.63        4.43      0.88 o 
  -7   6   3        0.24       -0.15      0.51 o 
  -6   6   3        3.45        2.14      0.70 o 
  -5   6   3        0.60       -0.33      0.40 o 
  -4   6   3        8.83        7.43      0.89 o 
  -3   6   3        1.11        0.56      0.91 o 
  -2   6   3        2.82        2.95      0.91 o 
  -1   6   3       13.43       12.88      1.74 o 
   0   6   3      126.18      129.41      2.49 o 
   1   6   3       48.94       49.38      1.85 o 
   2   6   3       11.21        9.74      1.22 o 
   3   6   3       12.13       12.39      1.35 o 
   4   6   3        1.70        1.68      0.67 o 
   5   6   3        3.40        4.81      0.95 o 
   6   6   3        7.74        6.71      1.11 o 
  -5   7   3        0.88       -0.02      0.52 o 
  -4   7   3        1.87        1.76      0.64 o 
  -3   7   3        1.74        2.39      0.61 o 
  -2   7   3        2.09        3.42      0.83 o 
  -1   7   3        0.87        1.57      0.55 o 
   0   7   3        5.46        4.37      1.87 o 
   1   7   3        2.83        0.95      0.56 o 
   2   7   3       46.86       42.50      1.97 o 
   3   7   3       11.27       13.24      1.32 o 
   4   7   3        5.14        5.95      2.13 o 
   5   7   3        2.42        1.93      0.88 o 
  -3   8   3        4.78        6.76      1.13 o 
  -2   8   3        1.11        1.70      0.74 o 
  -1   8   3        9.80        9.74      1.14 o 
   0   8   3        3.00        2.52      0.80 o 
   1   8   3        0.47       -0.17      1.04 o 
   2   8   3        1.63        1.30      0.96 o 
 -10   0   4        0.11        0.00      0.78 o 
  -9   0   4        2.02        1.39      0.87 o 
  -8   0   4       47.33       47.15      2.52 o 
  -7   0   4       33.95       33.15      1.91 o 
  -6   0   4       14.20       12.85      0.85 o 
  -5   0   4      259.06      253.04      3.72 o 
  -4   0   4        4.64        6.46      0.52 o 
  -3   0   4      311.00      290.59      3.69 o 
  -2   0   4       23.60       20.17      0.48 o 
  -1   0   4       79.05       77.43      1.02 o 
   0   0   4       76.61       78.28      1.29 o 
   1   0   4       66.84       72.30      1.83 o 
   2   0   4      201.66      220.99      2.95 o 
   3   0   4        3.86        4.24      0.91 o 
   4   0   4       17.89       14.26      1.26 o 
   5   0   4        6.23        4.78      0.50 o 
   6   0   4        0.20       -0.43      0.43 o 
   7   0   4        0.52        1.39      0.70 o 
   8   0   4        5.37        4.52      1.22 o 
   9   0   4        1.84        1.22      1.04 o 
 -10   1   4        0.95        0.56      0.64 o 
  -9   1   4        1.99        1.61      0.96 o 
  -8   1   4        4.44        4.56      0.62 o 
  -7   1   4       29.06       32.73      1.44 o 
  -6   1   4       43.92       43.01      1.15 o 
  -5   1   4        5.80        5.79      0.45 o 
  -4   1   4      103.05      102.92      1.26 o 
  -3   1   4      180.55      166.08      1.39 o 
  -2   1   4      291.75      282.17      2.21 o 
  -1   1   4       45.45       42.16      0.63 o 
   0   1   4        5.06        5.16      0.21 o 
   1   1   4     1059.10     1048.15      7.67 o 
   2   1   4      429.65      409.24      7.66 o 
   3   1   4       61.31       70.28      1.64 o 
   4   1   4      132.37      133.72      1.67 o 
   5   1   4       27.97       32.64      0.99 o 
   6   1   4       15.48       17.51      0.83 o 
   7   1   4        1.72        0.80      0.46 o 
   8   1   4        4.14        3.05      0.68 o 
   9   1   4        1.25        0.43      0.63 o 
  -9   2   4        0.11        0.34      0.49 o 
  -8   2   4        1.67        1.94      0.48 o 
  -7   2   4        8.22       10.16      0.75 o 
  -6   2   4       91.64       88.65      1.95 o 
  -5   2   4       16.28       16.00      1.25 o 
  -4   2   4      453.15      447.73      4.59 o 
  -3   2   4        2.67        3.58      0.26 o 
  -2   2   4       38.93       36.33      1.04 o 
  -1   2   4      234.46      237.61      2.16 o 
   0   2   4      410.77      424.60      4.25 o 
   1   2   4      186.19      196.57      2.27 o 
   2   2   4      101.18       97.94      1.26 o 
   3   2   4      111.65      113.49      1.66 o 
   4   2   4       20.53       18.86      0.63 o 
   5   2   4        0.09        0.27      0.29 o 
   6   2   4       68.11       70.24      1.66 o 
   7   2   4       28.63       31.59      3.00 o 
   8   2   4        0.25        0.78      0.55 o 
  -9   3   4        0.14        0.39      0.47 o 
  -8   3   4        4.48        5.41      0.70 o 
  -7   3   4        4.67        3.05      0.53 o 
  -6   3   4      174.76      170.52      3.20 o 
  -5   3   4       34.96       33.03      1.07 o 
  -4   3   4       22.36       22.40      0.69 o 
  -3   3   4        8.86       10.19      0.44 o 
  -2   3   4       92.15       84.38      1.17 o 
  -1   3   4       35.46       32.18      1.17 o 
   0   3   4       36.29       43.63      1.01 o 
   1   3   4      322.68      349.14      5.86 o 
   2   3   4      121.63      131.34      1.39 o 
   3   3   4       25.77       23.36      0.57 o 
   4   3   4       84.33       88.62      1.71 o 
   5   3   4      203.39      213.07      4.00 o 
   6   3   4        4.00        3.78      0.75 o 
   7   3   4        2.99        2.55      0.54 o 
   8   3   4        4.02        4.96      0.92 o 
  -9   4   4        1.12        0.95      0.65 o 
  -8   4   4        7.84        6.61      0.69 o 
  -7   4   4        4.53        5.31      0.58 o 
  -6   4   4        0.36        0.21      0.26 o 
  -5   4   4        2.68        2.21      0.38 o 
  -4   4   4       60.89       62.13      1.44 o 
  -3   4   4       78.52       78.66      1.42 o 
  -2   4   4       85.55       91.16      1.54 o 
  -1   4   4       68.66       71.39      1.57 o 
   0   4   4       19.15       19.52      0.79 o 
   1   4   4       18.50       18.00      0.98 o 
   2   4   4       18.66       20.57      0.81 o 
   3   4   4      530.15      503.85      5.53 o 
   4   4   4       24.50       25.81      2.44 o 
   5   4   4       15.77       13.85      2.22 o 
   6   4   4        5.31        6.34      2.22 o 
   7   4   4        1.69        2.58      0.74 o 
  -8   5   4        0.59        0.22      0.46 o 
  -7   5   4        1.53        1.01      0.50 o 
  -6   5   4        6.27        6.52      0.73 o 
  -5   5   4        7.73        8.04      0.89 o 
  -4   5   4       23.29       21.88      1.26 o 
  -3   5   4       30.60       29.33      2.48 o 
  -2   5   4      268.45      269.09      3.75 o 
  -1   5   4       53.03       46.84      1.56 o 
   0   5   4        3.00        2.35      0.55 o 
   1   5   4       87.00       86.76      5.39 o 
   2   5   4       59.92       59.07      1.97 o 
   3   5   4       21.38       21.66      1.32 o 
   4   5   4        4.19        5.20      0.83 o 
   5   5   4        5.19        8.00      1.39 o 
   6   5   4        2.20        1.98      0.87 o 
   7   5   4        4.38        6.13      1.04 o 
  -7   6   4        0.50        0.14      0.58 o 
  -6   6   4        4.16        4.60      1.17 o 
  -5   6   4        9.73        8.33      0.98 o 
  -4   6   4        1.18        0.76      0.50 o 
  -3   6   4        0.11        0.79      0.48 o 
  -2   6   4        2.61        2.26      0.61 o 
  -1   6   4        3.79        4.32      1.13 o 
   0   6   4      157.34      167.51      3.62 o 
   1   6   4        7.52        8.47      0.95 o 
   2   6   4        3.38        3.18      0.71 o 
   3   6   4        3.56        3.98      0.79 o 
   4   6   4        8.97        9.52      1.52 o 
   5   6   4        3.04        6.51      1.35 o 
   6   6   4       11.18       12.24      1.41 o 
  -5   7   4        5.40        3.87      0.85 o 
  -4   7   4        1.83        2.70      1.61 o 
  -3   7   4        8.28        7.79      1.01 o 
  -2   7   4        3.24        3.59      0.73 o 
  -1   7   4        0.10       -0.15      0.40 o 
   0   7   4        2.35        3.84      1.09 o 
   1   7   4        3.07        3.79      0.80 o 
   2   7   4       22.32       24.59      3.26 o 
   3   7   4        0.05        0.17      0.64 o 
   4   7   4        6.64        5.91      1.04 o 
  -3   8   4        5.06        5.47      0.98 o 
  -2   8   4        8.63        9.51      1.91 o 
  -1   8   4        4.40        3.23      0.85 o 
   0   8   4        2.16        1.58      0.64 o 
   1   8   4        0.49        0.57      0.62 o 
   2   8   4        0.37        0.25      0.61 o 
 -10   0   5        0.75       -0.52      0.78 o 
  -9   0   5        3.26        1.74      0.96 o 
  -8   0   5       19.39       20.36      1.74 o 
  -7   0   5       16.54       16.68      1.35 o 
  -6   0   5        8.05        7.58      0.71 o 
  -5   0   5       10.40       11.18      0.71 o 
  -4   0   5       81.51       74.51      1.27 o 
  -3   0   5        0.06        0.45      0.16 o 
  -2   0   5        5.00        5.71      0.28 o 
  -1   0   5      481.58      476.41      4.33 o 
   0   0   5      560.52      549.34      6.02 o 
   1   0   5      162.86      176.00      2.78 o 
   2   0   5        1.09        0.78      0.25 o 
   3   0   5      528.86      602.39      7.01 o 
   4   0   5      160.04      167.73      3.13 o 
   5   0   5        7.79        6.63      1.61 o 
   6   0   5        0.00        0.09      0.43 o 
   7   0   5       13.74       11.40      1.48 o 
   8   0   5        0.62        1.65      0.87 o 
 -10   1   5        2.13        2.55      0.83 o 
  -9   1   5        1.13        0.26      0.52 o 
  -8   1   5        0.09       -0.24      0.34 o 
  -7   1   5        3.10        3.25      0.48 o 
  -6   1   5       43.69       43.85      1.19 o 
  -5   1   5       20.11       21.48      0.73 o 
  -4   1   5        0.97        1.43      0.24 o 
  -3   1   5      140.57      143.58      1.21 o 
  -2   1   5      146.98      152.49      1.36 o 
  -1   1   5      146.47      143.36      2.13 o 
   0   1   5      237.85      239.23      2.34 o 
   1   1   5       45.77       52.95      0.82 o 
   2   1   5       16.79       17.13      1.16 o 
   3   1   5       34.19       35.62      1.14 o 
   4   1   5       56.01       57.76      1.07 o 
   5   1   5        2.27        2.22      0.38 o 
   6   1   5        1.00        0.66      0.38 o 
   7   1   5        4.06        4.12      0.80 o 
   8   1   5        2.63        3.07      0.83 o 
  -9   2   5        1.13        1.43      0.50 o 
  -8   2   5        0.03       -0.51      0.39 o 
  -7   2   5        9.38        9.53      0.83 o 
  -6   2   5       29.42       27.55      0.97 o 
  -5   2   5       26.40       23.97      0.83 o 
  -4   2   5      195.83      199.94      1.94 o 
  -3   2   5       24.24       21.97      0.52 o 
  -2   2   5       32.02       33.14      0.59 o 
  -1   2   5      760.27      805.07      9.19 o 
   0   2   5       16.59       17.44      1.30 o 
   1   2   5      205.58      241.48      3.60 o 
   2   2   5      453.48      450.15      9.66 o 
   3   2   5       11.34       12.98      0.49 o 
   4   2   5        1.86        2.25      0.30 o 
   5   2   5        8.24        8.71      0.67 o 
   6   2   5       10.28       10.54      0.77 o 
   7   2   5       17.41       15.89      1.23 o 
   8   2   5        3.52        3.97      1.00 o 
  -9   3   5        3.48        3.27      0.65 o 
  -8   3   5       14.19       14.52      0.95 o 
  -7   3   5       13.36       13.82      1.15 o 
  -6   3   5      169.33      163.79      2.34 o 
  -5   3   5        3.66        4.36      0.44 o 
  -4   3   5        6.73        7.47      0.56 o 
  -3   3   5       29.53       31.00      1.02 o 
  -2   3   5       20.95       17.45      0.69 o 
  -1   3   5      191.94      201.62      3.25 o 
   0   3   5      296.05      320.34      5.25 o 
   1   3   5      122.68      130.48      1.54 o 
   2   3   5       25.10       22.05      0.62 o 
   3   3   5       23.01       20.29      0.66 o 
   4   3   5       75.29       77.20      2.14 o 
   5   3   5       27.89       29.91      1.83 o 
   6   3   5        9.05        9.85      1.00 o 
   7   3   5        6.23        7.04      1.00 o 
   8   3   5        1.14        1.13      1.22 o 
  -9   4   5        3.28        4.00      1.39 o 
  -8   4   5       19.42       17.70      2.04 o 
  -7   4   5        2.40        1.58      0.47 o 
  -6   4   5        7.58        5.85      1.02 o 
  -5   4   5       20.25       18.56      0.97 o 
  -4   4   5      112.74      111.39      2.64 o 
  -3   4   5       22.70       19.28      1.06 o 
  -2   4   5       24.06       23.31      1.02 o 
  -1   4   5       59.75       59.04      1.68 o 
   0   4   5       25.80       24.22      1.30 o 
   1   4   5      159.81      162.43      3.20 o 
   2   4   5       18.49       17.17      1.08 o 
   3   4   5      177.11      160.11      3.35 o 
   4   4   5        6.52        6.70      0.86 o 
   5   4   5        2.53        2.87      0.91 o 
   6   4   5        0.56        0.63      0.70 o 
   7   4   5       30.12       38.31      2.00 o 
  -8   5   5        0.83        0.52      0.62 o 
  -7   5   5        0.88        0.40      0.45 o 
  -6   5   5        1.35        1.13      0.74 o 
  -5   5   5        0.26        0.15      0.40 o 
  -4   5   5       29.01       31.36      1.47 o 
  -3   5   5       35.54       34.53      4.92 o 
  -2   5   5      210.36      217.06      3.94 o 
  -1   5   5        3.56        3.18      0.65 o 
   0   5   5       27.84       27.90      1.35 o 
   1   5   5      188.90      188.03      8.44 o 
   2   5   5        6.32        7.26      0.89 o 
   3   5   5       13.32       12.97      1.10 o 
   4   5   5        2.39        1.95      0.64 o 
   5   5   5       10.41       11.27      1.35 o 
   6   5   5        0.28        0.22      0.62 o 
  -7   6   5        2.44        2.52      0.80 o 
  -6   6   5        4.19        2.98      0.77 o 
  -5   6   5        8.66        8.24      1.04 o 
  -4   6   5       10.25        9.15      1.04 o 
  -3   6   5        4.17        3.37      0.78 o 
  -2   6   5        1.10        0.57      0.46 o 
  -1   6   5        9.93       11.08      2.26 o 
   0   6   5       73.43       79.19      2.57 o 
   1   6   5       38.06       40.33      3.78 o 
   2   6   5        6.59        5.66      1.35 o 
   3   6   5        1.16        0.81      0.56 o 
   4   6   5        2.07        3.67      1.35 o 
   5   6   5       20.60       25.84      1.75 o 
  -5   7   5        2.79        3.36      1.61 o 
  -4   7   5        6.93        8.55      1.11 o 
  -3   7   5        6.61        7.78      1.01 o 
  -2   7   5        3.91        3.95      0.79 o 
  -1   7   5        1.65        0.87      0.55 o 
   0   7   5        2.45        2.73      0.71 o 
   1   7   5        0.40        0.27      0.61 o 
   2   7   5        0.62        0.64      0.70 o 
   3   7   5        8.58       10.27      1.26 o 
   4   7   5        6.22        7.43      1.14 o 
  -2   8   5        8.10        8.20      1.61 o 
  -1   8   5        1.97        1.01      1.13 o 
   0   8   5        0.20       -0.43      0.62 o 
   1   8   5        2.63        3.98      1.65 o 
 -10   0   6        0.04       -0.26      0.70 o 
  -9   0   6        3.39        2.87      0.96 o 
  -8   0   6       18.91       17.83      1.65 o 
  -7   0   6        0.03        0.01      0.40 o 
  -6   0   6        4.61        6.40      1.17 o 
  -5   0   6        5.22        5.02      0.43 o 
  -4   0   6       63.56       61.88      1.17 o 
  -3   0   6       37.86       41.16      0.87 o 
  -2   0   6       53.08       55.89      0.98 o 
  -1   0   6      155.94      163.47      1.90 o 
   0   0   6       23.93       24.24      0.77 o 
   1   0   6        5.08        5.31      0.43 o 
   2   0   6        9.37        9.13      0.55 o 
   3   0   6        1.90        0.83      0.31 o 
   4   0   6        1.30        1.39      0.37 o 
   5   0   6        0.09       -0.07      0.29 o 
   6   0   6       23.96       24.88      1.83 o 
   7   0   6        1.68        2.00      0.87 o 
   8   0   6       10.81       12.88      1.74 o 
 -10   1   6        3.30        3.03      0.83 o 
  -9   1   6        2.28        2.54      0.57 o 
  -8   1   6        3.86        3.47      0.56 o 
  -7   1   6        3.49        3.49      0.54 o 
  -6   1   6        5.61        6.16      0.53 o 
  -5   1   6       13.00       13.29      0.55 o 
  -4   1   6        9.91        9.99      0.36 o 
  -3   1   6      153.05      151.93      1.28 o 
  -2   1   6      123.12      119.20      1.01 o 
  -1   1   6       15.18       15.93      0.38 o 
   0   1   6       30.24       31.30      0.58 o 
   1   1   6      638.45      706.58     14.73 o 
   2   1   6       46.93       52.03      0.98 o 
   3   1   6       30.38       29.82      0.87 o 
   4   1   6        4.23        4.21      0.36 o 
   5   1   6        3.04        2.79      0.60 o 
   6   1   6       20.30       18.75      1.38 o 
   7   1   6        3.35        1.79      1.17 o 
   8   1   6        3.31        4.59      0.96 o 
  -9   2   6        1.77        2.45      0.60 o 
  -8   2   6        0.65       -0.12      0.36 o 
  -7   2   6        4.27        5.23      0.76 o 
  -6   2   6       14.59       14.68      0.79 o 
  -5   2   6       30.96       31.91      0.87 o 
  -4   2   6       19.26       18.71      0.51 o 
  -3   2   6       55.49       59.06      0.99 o 
  -2   2   6      227.27      243.35      2.18 o 
  -1   2   6       60.86       61.97      1.07 o 
   0   2   6      158.36      162.51      2.79 o 
   1   2   6       44.67       45.34      0.79 o 
   2   2   6       63.38       58.34      1.24 o 
   3   2   6       57.58       60.75      1.11 o 
   4   2   6       14.88       14.85      0.86 o 
   5   2   6        5.63        5.72      0.88 o 
   6   2   6       21.82       22.79      1.05 o 
   7   2   6        3.42        2.90      0.73 o 
   8   2   6        1.14        2.26      1.13 o 
  -9   3   6        0.13        0.74      0.67 o 
  -8   3   6       11.37        9.48      1.08 o 
  -7   3   6        6.06        5.80      0.58 o 
  -6   3   6       43.09       41.52      1.13 o 
  -5   3   6       16.70       16.21      0.69 o 
  -4   3   6        6.41        8.08      0.77 o 
  -3   3   6       64.71       65.95      2.23 o 
  -2   3   6      116.42      110.46      3.35 o 
  -1   3   6       12.47       10.37      0.63 o 
   0   3   6       92.74       89.39      1.69 o 
   1   3   6       92.16       92.65      4.02 o 
   2   3   6       33.62       32.10      0.99 o 
   3   3   6       15.95       15.91      0.75 o 
   4   3   6      124.56      124.37      7.05 o 
   5   3   6      121.88      130.94      5.48 o 
   6   3   6       23.56       26.49      2.13 o 
   7   3   6        0.08        0.13      0.55 o 
  -8   4   6       23.63       19.28      1.59 o 
  -7   4   6        2.44        1.64      0.51 o 
  -6   4   6        4.22        3.77      0.83 o 
  -5   4   6        8.96       10.64      1.26 o 
  -4   4   6      144.74      140.09      3.61 o 
  -3   4   6       13.61       13.56      0.73 o 
  -2   4   6       23.70       23.42      0.90 o 
  -1   4   6       74.69       74.83      2.09 o 
   0   4   6       41.45       41.75      1.47 o 
   1   4   6       31.68       26.92      2.13 o 
   2   4   6       88.74       93.52      3.10 o 
   3   4   6      123.33      125.97      3.01 o 
   4   4   6        1.22        1.96      0.62 o 
   5   4   6        1.69        1.74      0.55 o 
   6   4   6        2.69        2.85      1.70 o 
   7   4   6       24.33       29.45      3.22 o 
  -8   5   6        1.34        1.48      1.04 o 
  -7   5   6        4.23        3.81      0.79 o 
  -6   5   6        0.28       -0.25      0.37 o 
  -5   5   6        2.82        2.22      0.62 o 
  -4   5   6        4.23        3.75      0.83 o 
  -3   5   6        3.05        1.84      0.61 o 
  -2   5   6      128.44      133.61      2.56 o 
  -1   5   6       76.15       79.25      2.20 o 
   0   5   6        3.88        4.09      0.68 o 
   1   5   6      107.42      106.24      5.39 o 
   2   5   6       20.27       20.61      1.31 o 
   3   5   6        4.97        5.72      0.86 o 
   4   5   6        4.19        3.33      0.80 o 
   5   5   6        4.30        4.65      0.95 o 
   6   5   6        0.68        0.93      0.83 o 
  -6   6   6        7.96        7.93      1.04 o 
  -5   6   6       13.67       14.75      1.65 o 
  -4   6   6        2.62        0.64      0.57 o 
  -3   6   6        6.40        6.05      2.22 o 
  -2   6   6        0.48        0.12      0.40 o 
  -1   6   6       37.68       41.89      1.74 o 
   0   6   6       32.09       34.58      1.62 o 
   1   6   6        3.58        3.31      0.73 o 
   2   6   6        1.49        1.36      0.70 o 
   3   6   6       26.28       26.24      1.66 o 
   4   6   6        3.43        3.11      1.22 o 
   5   6   6        9.85       14.85      1.47 o 
  -5   7   6        3.49        3.91      0.89 o 
  -4   7   6        2.30        2.86      0.79 o 
  -3   7   6        8.20        8.39      1.35 o 
  -2   7   6        1.29        0.65      0.55 o 
  -1   7   6        2.11        3.70      0.79 o 
   0   7   6        3.23        1.43      0.58 o 
   1   7   6        0.52       -0.26      0.55 o 
   2   7   6        1.53        0.90      0.64 o 
   3   7   6        9.22       13.59      1.70 o 
  -9   0   7        0.29        0.17      0.70 o 
  -8   0   7        7.83        8.84      0.92 o 
  -7   0   7        0.01        0.15      0.42 o 
  -6   0   7        5.36        5.73      0.64 o 
  -5   0   7       50.30       53.08      1.20 o 
  -4   0   7       16.58       20.13      0.70 o 
  -3   0   7       38.80       39.34      0.78 o 
  -2   0   7       28.21       30.31      0.73 o 
  -1   0   7      362.67      367.68      3.68 o 
   0   0   7        0.05        0.45      0.21 o 
   1   0   7       23.38       20.69      0.83 o 
   2   0   7       39.57       42.52      1.23 o 
   3   0   7        2.16        1.63      0.65 o 
   4   0   7        4.43        4.30      0.58 o 
   5   0   7       27.69       25.66      1.26 o 
   6   0   7        3.04        4.78      1.04 o 
   7   0   7        3.15        3.91      1.04 o 
   8   0   7        1.25        2.17      0.96 o 
  -9   1   7        0.58        0.85      0.47 o 
  -8   1   7        0.28        0.72      0.39 o 
  -7   1   7        0.07        0.68      0.37 o 
  -6   1   7       12.61       12.56      0.62 o 
  -5   1   7        4.33        4.23      0.36 o 
  -4   1   7       88.50       91.26      1.02 o 
  -3   1   7       22.96       22.67      0.48 o 
  -2   1   7       58.02       54.80      0.90 o 
  -1   1   7       45.68       52.70      0.70 o 
   0   1   7       24.16       27.00      0.58 o 
   1   1   7      117.74      117.66      1.49 o 
   2   1   7       70.09       73.01      1.17 o 
   3   1   7        1.89        2.15      0.30 o 
   4   1   7       11.13       11.64      0.57 o 
   5   1   7       27.17       26.23      1.02 o 
   6   1   7        3.00        3.23      0.53 o 
   7   1   7        5.04        4.29      0.79 o 
   8   1   7        8.73       10.18      1.83 o 
  -9   2   7        0.97        0.69      0.50 o 
  -8   2   7        8.45        9.54      1.07 o 
  -7   2   7        7.76        8.14      0.91 o 
  -6   2   7        2.74        2.97      0.41 o 
  -5   2   7        7.78        9.14      0.68 o 
  -4   2   7       22.08       23.63      0.60 o 
  -3   2   7       29.73       29.64      1.26 o 
  -2   2   7      124.91      136.67      4.16 o 
  -1   2   7      592.12      625.01     10.12 o 
   0   2   7       33.36       35.83      0.99 o 
   1   2   7       28.20       28.41      0.93 o 
   2   2   7       47.04       46.94      1.83 o 
   3   2   7       85.29       82.60      1.66 o 
   4   2   7       57.36       57.97      1.42 o 
   5   2   7       26.25       23.88      1.35 o 
   6   2   7        9.27       10.00      1.83 o 
   7   2   7        1.55        1.57      1.04 o 
  -9   3   7        1.30        1.39      0.64 o 
  -8   3   7        7.12        7.00      0.81 o 
  -7   3   7        5.35        4.43      0.64 o 
  -6   3   7       63.40       66.90      2.11 o 
  -5   3   7        4.16        3.87      0.93 o 
  -4   3   7        4.25        3.82      1.26 o 
  -3   3   7       54.57       56.45      1.30 o 
  -2   3   7        4.00        4.88      0.48 o 
  -1   3   7       42.79       45.09      1.03 o 
   0   3   7       97.42      100.50      2.29 o 
   1   3   7        3.62        3.42      0.45 o 
   2   3   7        1.35        1.77      0.37 o 
   3   3   7       11.09       10.14      0.69 o 
   4   3   7        8.03        8.84      1.00 o 
   5   3   7       72.12       81.50      6.09 o 
   6   3   7        8.02        6.78      1.30 o 
   7   3   7        2.83        3.16      0.82 o 
  -8   4   7        7.77        6.75      0.99 o 
  -7   4   7        0.42        0.22      0.42 o 
  -6   4   7        1.16        0.60      0.46 o 
  -5   4   7        3.96        4.71      0.74 o 
  -4   4   7      180.91      184.74     10.83 o 
  -3   4   7       46.94       48.20      1.29 o 
  -2   4   7       20.68       20.18      0.91 o 
  -1   4   7       18.94       18.49      1.02 o 
   0   4   7       16.21       14.92      1.08 o 
   1   4   7       14.95       15.55      0.86 o 
   2   4   7      167.52      163.03      2.76 o 
   3   4   7       32.42       37.89      3.96 o 
   4   4   7        2.44        2.59      1.09 o 
   5   4   7        2.57        4.46      0.87 o 
   6   4   7        7.83        5.74      1.01 o 
  -7   5   7        1.92        2.95      1.44 o 
  -6   5   7        0.20        0.49      0.46 o 
  -5   5   7        0.57        0.42      0.46 o 
  -4   5   7        2.90        1.96      0.58 o 
  -3   5   7        8.97       10.28      1.04 o 
  -2   5   7       88.38       88.50      1.96 o 
  -1   5   7       40.02       44.17      1.68 o 
   0   5   7       58.78       63.47      2.96 o 
   1   5   7      157.97      152.83      6.44 o 
   2   5   7        1.00        2.16      1.44 o 
   3   5   7       11.35       11.20      1.13 o 
   4   5   7        6.63        6.23      1.13 o 
   5   5   7        8.47        9.35      1.19 o 
   6   5   7        5.48        5.92      1.48 o 
  -6   6   7        4.69        3.48      0.89 o 
  -5   6   7        2.78        2.34      0.64 o 
  -4   6   7        0.31        0.63      0.91 o 
  -3   6   7        3.26        2.68      1.48 o 
  -2   6   7        1.26        1.58      0.70 o 
  -1   6   7       53.19       58.56      2.17 o 
   0   6   7        9.72        7.80      0.96 o 
   1   6   7        4.48        3.15      0.77 o 
   2   6   7        0.51       -0.10      0.50 o 
   3   6   7        4.37        4.77      0.89 o 
   4   6   7        3.86        4.71      1.17 o 
  -4   7   7        3.79        2.92      0.88 o 
  -3   7   7        3.03        1.66      0.83 o 
  -2   7   7        2.80        3.50      0.96 o 
  -1   7   7        6.04        6.59      1.70 o 
   0   7   7        1.12        1.16      0.58 o 
   1   7   7        4.86        5.49      1.30 o 
   2   7   7        0.59        1.66      0.67 o 
   3   7   7       12.86       21.49      2.35 o 
  -9   0   8        0.01        0.43      0.87 o 
  -8   0   8        0.70       -0.09      0.49 o 
  -7   0   8        0.28       -0.38      0.40 o 
  -6   0   8       13.80       14.89      0.92 o 
  -5   0   8       14.45       13.58      0.65 o 
  -4   0   8       79.79       85.58      1.32 o 
  -3   0   8       38.15       41.33      0.94 o 
  -2   0   8        5.46        5.69      0.37 o 
  -1   0   8        5.54        5.62      0.37 o 
   0   0   8        5.05        4.76      0.48 o 
   1   0   8       13.54       14.11      0.71 o 
   2   0   8        1.25        1.00      0.33 o 
   3   0   8       12.39       13.49      0.86 o 
   4   0   8       80.23       80.84      2.06 o 
   5   0   8        9.54        9.26      0.85 o 
   6   0   8       59.57       60.29      3.04 o 
   7   0   8        4.03        2.52      1.04 o 
  -9   1   8        0.87        1.33      0.54 o 
  -8   1   8        1.02        0.93      0.45 o 
  -7   1   8        3.33        3.60      0.58 o 
  -6   1   8       14.09       14.50      0.64 o 
  -5   1   8        0.93        0.50      0.18 o 
  -4   1   8       34.19       37.67      0.64 o 
  -3   1   8      228.74      232.85      1.79 o 
  -2   1   8       13.88       14.77      0.37 o 
  -1   1   8       28.02       24.81      0.68 o 
   0   1   8       45.21       43.49      1.07 o 
   1   1   8       72.47       64.27      1.34 o 
   2   1   8       10.15        8.85      0.58 o 
   3   1   8        3.59        6.07      0.55 o 
   4   1   8       79.82       77.13      1.66 o 
   5   1   8        2.16        3.14      0.64 o 
   6   1   8       14.60       15.09      1.13 o 
   7   1   8        9.63       10.35      1.65 o 
  -9   2   8        1.87        0.83      0.91 o 
  -8   2   8       13.09       14.20      1.23 o 
  -7   2   8        0.12       -0.06      0.41 o 
  -6   2   8        0.73        0.75      0.40 o 
  -5   2   8       17.90       16.74      0.86 o 
  -4   2   8       13.35       12.99      0.60 o 
  -3   2   8        9.56        9.15      0.50 o 
  -2   2   8        6.71        6.66      0.44 o 
  -1   2   8       40.93       42.28      1.11 o 
   0   2   8        9.81       10.54      0.62 o 
   1   2   8        0.35       -0.13      0.23 o 
   2   2   8       19.42       18.11      1.35 o 
   3   2   8      230.28      224.87      6.17 o 
   4   2   8       15.30       15.72      1.06 o 
   5   2   8        0.90        1.01      0.52 o 
   6   2   8        2.91        2.64      0.73 o 
   7   2   8        1.68        1.04      1.04 o 
  -9   3   8        0.04        0.24      0.55 o 
  -8   3   8        6.14        6.49      1.07 o 
  -7   3   8        8.99       10.07      0.89 o 
  -6   3   8       74.55       83.09      2.03 o 
  -5   3   8       15.39       18.41      1.83 o 
  -4   3   8       63.02       62.35      3.18 o 
  -3   3   8      110.14      111.80      3.40 o 
  -2   3   8        6.72        6.16      0.50 o 
  -1   3   8        0.45        0.61      0.29 o 
   0   3   8       44.44       41.23      1.20 o 
   1   3   8       25.54       28.65      1.65 o 
   2   3   8        1.67        1.43      0.42 o 
   3   3   8        6.78        6.81      1.11 o 
   4   3   8       10.70        9.93      0.95 o 
   5   3   8       62.73       67.95      2.29 o 
   6   3   8       10.08       10.03      1.11 o 
  -8   4   8        2.93        2.36      0.69 o 
  -7   4   8        0.96        0.97      0.58 o 
  -6   4   8        7.88        7.49      1.65 o 
  -5   4   8       14.82       14.81      1.14 o 
  -4   4   8       58.80       60.27      2.05 o 
  -3   4   8       10.54        9.07      1.20 o 
  -2   4   8       56.50       58.57      1.52 o 
  -1   4   8        1.92        1.47      0.41 o 
   0   4   8        3.90        2.63      0.51 o 
   1   4   8       15.45       14.56      0.85 o 
   2   4   8       21.19       22.05      1.03 o 
   3   4   8       15.22       12.83      1.13 o 
   4   4   8        4.97        6.37      0.95 o 
   5   4   8        5.08        5.43      1.57 o 
   6   4   8        2.19        2.09      0.83 o 
  -7   5   8        2.33        1.83      0.63 o 
  -6   5   8        0.27       -0.42      0.46 o 
  -5   5   8        5.62        4.93      0.80 o 
  -4   5   8        1.70        0.57      0.49 o 
  -3   5   8        1.57        0.80      0.91 o 
  -2   5   8        0.56        0.10      0.33 o 
  -1   5   8       40.70       43.51      1.72 o 
   0   5   8       39.19       40.79      1.72 o 
   1   5   8       27.77       28.43      1.96 o 
   2   5   8       13.91       15.13      1.25 o 
   3   5   8        7.24        6.65      0.92 o 
   4   5   8       11.61       11.09      1.83 o 
   5   5   8        1.72        1.05      0.77 o 
  -6   6   8        0.55        0.57      0.62 o 
  -5   6   8        6.79        6.17      1.00 o 
  -4   6   8        0.26       -0.13      0.48 o 
  -3   6   8       25.42       26.67      1.63 o 
  -2   6   8       16.66       16.81      1.74 o 
  -1   6   8       45.42       42.23      2.04 o 
   0   6   8        0.37       -0.06      0.37 o 
   1   6   8        4.45        3.62      0.75 o 
   2   6   8        1.13        0.50      0.58 o 
   3   6   8        6.14        5.47      0.98 o 
   4   6   8        7.44        9.76      1.29 o 
  -4   7   8        0.77       -0.09      0.87 o 
  -3   7   8       12.43       11.44      1.29 o 
  -2   7   8        5.28        3.64      1.44 o 
  -1   7   8        1.33        0.58      0.54 o 
   0   7   8        1.52        1.09      0.61 o 
   1   7   8        1.36       -0.12      1.22 o 
   2   7   8        0.65        0.70      0.96 o 
  -9   0   9        0.55        0.70      0.87 o 
  -8   0   9        0.16       -0.48      0.48 o 
  -7   0   9        0.35        0.23      0.46 o 
  -6   0   9       42.86       50.63      2.17 o 
  -5   0   9       70.55       71.58      1.31 o 
  -4   0   9        2.03        1.70      0.30 o 
  -3   0   9        4.40        4.51      0.52 o 
  -2   0   9       25.11       24.17      0.72 o 
  -1   0   9       90.71       84.73      2.01 o 
   0   0   9        0.05        0.39      0.31 o 
   1   0   9       66.13       69.18      1.68 o 
   2   0   9       52.51       52.88      1.57 o 
   3   0   9       41.41       42.87      1.47 o 
   4   0   9        0.65        0.78      0.52 o 
   5   0   9       23.52       26.58      1.70 o 
  -9   1   9        0.19        0.42      0.58 o 
  -8   1   9        3.44        3.08      0.77 o 
  -7   1   9        1.64        2.23      0.51 o 
  -6   1   9        3.09        4.38      0.69 o 
  -5   1   9       16.81       18.02      0.59 o 
  -4   1   9       21.79       22.27      0.70 o 
  -3   1   9       15.37       15.49      0.52 o 
  -2   1   9        6.45        6.57      0.43 o 
  -1   1   9        8.70        8.21      0.54 o 
   0   1   9       73.04       69.60      1.45 o 
   1   1   9      141.43      130.51      5.19 o 
   2   1   9      126.83      120.90      2.15 o 
   3   1   9       91.40       86.11      1.79 o 
   4   1   9       22.55       20.32      1.59 o 
   5   1   9        5.86        5.00      0.77 o 
   6   1   9        3.89        1.39      0.87 o 
   7   1   9        0.81        0.35      0.87 o 
  -9   2   9        0.92        0.00      0.66 o 
  -8   2   9       15.47       19.03      1.13 o 
  -7   2   9        4.41        5.18      0.83 o 
  -6   2   9       15.61       17.15      0.93 o 
  -5   2   9       21.06       20.34      1.13 o 
  -4   2   9        0.16        0.39      0.27 o 
  -3   2   9        0.89        1.14      0.38 o 
  -2   2   9        2.61        2.80      0.34 o 
  -1   2   9       11.56       13.98      0.72 o 
   0   2   9       10.92       12.01      0.70 o 
   1   2   9        7.79        7.51      0.81 o 
   2   2   9       80.28       76.14      2.75 o 
   3   2   9      119.76      121.37      4.76 o 
   4   2   9       35.25       34.29      1.22 o 
   5   2   9        6.34        4.54      0.79 o 
   6   2   9        3.52        3.23      0.77 o 
  -8   3   9        0.79        0.64      0.50 o 
  -7   3   9        0.77        0.49      0.48 o 
  -6   3   9       44.72       48.35      3.61 o 
  -5   3   9        8.01        7.81      0.88 o 
  -4   3   9        3.22        2.71      0.62 o 
  -3   3   9       11.16       12.62      0.70 o 
  -2   3   9        0.81        0.81      0.29 o 
  -1   3   9        4.68        3.94      0.49 o 
   0   3   9       18.61       17.18      1.57 o 
   1   3   9        2.44        1.74      0.40 o 
   2   3   9       12.22       10.56      0.75 o 
   3   3   9       14.85       12.09      1.25 o 
   4   3   9       13.83       12.28      1.13 o 
   5   3   9        5.33        4.49      0.82 o 
   6   3   9        0.39       -0.44      0.54 o 
  -8   4   9        0.39        0.65      0.64 o 
  -7   4   9        2.28        1.93      0.71 o 
  -6   4   9        1.09        0.38      0.70 o 
  -5   4   9       12.63       11.87      1.09 o 
  -4   4   9       20.68       21.78      1.35 o 
  -3   4   9        3.83        2.68      0.50 o 
  -2   4   9        1.12        1.17      0.42 o 
  -1   4   9       38.74       35.27      1.39 o 
   0   4   9        4.90        5.17      0.61 o 
   1   4   9       38.50       36.04      1.30 o 
   2   4   9       28.52       26.40      1.15 o 
   3   4   9        6.66        6.01      1.35 o 
   4   4   9        0.10       -0.03      0.52 o 
   5   4   9        0.59        0.32      0.58 o 
  -7   5   9        4.65        4.61      0.95 o 
  -6   5   9        1.55        3.09      0.80 o 
  -5   5   9        0.47        0.50      0.52 o 
  -4   5   9        5.44        4.08      2.04 o 
  -3   5   9        2.46        1.96      0.91 o 
  -2   5   9        3.34        3.80      0.58 o 
  -1   5   9        7.63        7.92      1.44 o 
   0   5   9       38.37       40.51      2.96 o 
   1   5   9       17.36       17.69      1.48 o 
   2   5   9        9.46       10.82      1.87 o 
   3   5   9        8.12        8.17      1.08 o 
   4   5   9        1.08        0.61      0.68 o 
  -5   6   9        0.58        0.43      1.04 o 
  -4   6   9        1.82        1.10      0.67 o 
  -3   6   9       11.90       11.66      1.23 o 
  -2   6   9        8.76        6.56      1.01 o 
  -1   6   9       13.41       15.95      1.61 o 
   0   6   9        3.20        3.29      0.82 o 
   1   6   9        0.07       -0.74      0.49 o 
   2   6   9        0.32        0.63      0.58 o 
   3   6   9        5.53        5.29      1.04 o 
  -2   7   9        0.19        0.80      0.63 o 
  -1   7   9        2.59        2.96      0.96 o 
   0   7   9        0.77        1.27      1.17 o 
  -9   0  10        1.28        2.17      1.04 o 
  -8   0  10        1.72        0.26      0.78 o 
  -7   0  10        0.34        0.17      0.61 o 
  -6   0  10        3.56        3.53      0.62 o 
  -5   0  10       19.00       17.00      2.52 o 
  -4   0  10        3.72        4.27      1.22 o 
  -3   0  10        0.13        0.00      0.31 o 
  -2   0  10       26.94       30.53      1.13 o 
  -1   0  10      176.88      180.00      4.61 o 
   0   0  10       26.42       24.88      1.65 o 
   1   0  10       54.93       51.76      2.35 o 
   2   0  10       45.35       44.28      2.26 o 
   3   0  10        3.09        1.04      0.70 o 
   4   0  10       10.52        9.83      1.30 o 
   5   0  10       31.87       33.76      2.17 o 
  -9   1  10        0.19       -0.25      0.55 o 
  -8   1  10        4.37        5.29      0.75 o 
  -7   1  10       15.85       17.57      0.84 o 
  -6   1  10        5.59        6.09      0.49 o 
  -5   1  10        0.33        0.21      0.26 o 
  -4   1  10        1.86        2.04      0.34 o 
  -3   1  10        1.14        1.17      0.26 o 
  -2   1  10        0.35        0.41      0.22 o 
  -1   1  10       33.46       32.33      0.85 o 
   0   1  10        7.33        7.24      0.58 o 
   1   1  10      293.25      295.32      8.79 o 
   2   1  10       25.09       24.57      1.00 o 
   3   1  10        4.44        3.74      0.51 o 
   4   1  10       16.93       15.07      1.08 o 
   5   1  10        3.35        2.67      0.67 o 
  -8   2  10       19.18       17.97      1.15 o 
  -7   2  10        1.46        1.93      0.54 o 
  -6   2  10        5.51        6.67      2.09 o 
  -5   2  10        0.99        1.53      0.37 o 
  -4   2  10        0.83        0.66      0.27 o 
  -3   2  10        0.20        0.37      0.26 o 
  -2   2  10       24.80       24.45      1.04 o 
  -1   2  10        5.45        5.43      0.53 o 
   0   2  10        1.39        2.31      0.43 o 
   1   2  10       25.59       24.03      1.00 o 
   2   2  10       12.57       14.05      0.83 o 
   3   2  10       46.45       47.49      1.92 o 
   4   2  10        6.63        6.22      0.68 o 
   5   2  10        1.66        2.89      0.83 o 
   6   2  10        5.51        4.39      0.92 o 
  -8   3  10        2.66        1.56      0.80 o 
  -7   3  10        1.84        2.42      0.71 o 
  -6   3  10       14.06       13.50      1.09 o 
  -5   3  10        7.93        6.75      1.09 o 
  -4   3  10       15.37       16.64      1.82 o 
  -3   3  10       34.62       34.33      1.02 o 
  -2   3  10        9.12        8.82      0.61 o 
  -1   3  10        1.84        1.93      0.42 o 
   0   3  10       65.22       62.13      1.62 o 
   1   3  10       18.88       16.09      1.74 o 
   2   3  10        0.16        0.20      0.33 o 
   3   3  10        0.29        0.45      0.41 o 
   4   3  10       31.50       28.73      2.35 o 
   5   3  10        3.83        4.14      0.82 o 
  -7   4  10        0.05       -0.12      0.87 o 
  -6   4  10        2.45        2.20      0.83 o 
  -5   4  10        6.23        4.93      0.96 o 
  -4   4  10        0.46       -0.10      0.48 o 
  -3   4  10        0.55        0.04      0.36 o 
  -2   4  10        2.89        2.52      0.41 o 
  -1   4  10       21.08       18.71      1.05 o 
   0   4  10       11.84       12.64      0.88 o 
   1   4  10        0.07        0.68      0.36 o 
   2   4  10        9.36        8.19      0.80 o 
   3   4  10        5.81        4.64      0.86 o 
   4   4  10        2.68        3.89      0.85 o 
   5   4  10        2.44        2.99      0.92 o 
  -6   5  10        0.31        0.13      0.78 o 
  -5   5  10        1.95        1.07      1.04 o 
  -4   5  10        1.15        0.57      0.55 o 
  -3   5  10        2.60        1.96      1.70 o 
  -2   5  10        0.23        0.32      0.43 o 
  -1   5  10       15.17       14.86      2.13 o 
   0   5  10        3.32        1.92      1.00 o 
   1   5  10        5.85        3.24      0.74 o 
   2   5  10        0.24       -0.40      0.38 o 
   3   5  10        1.19        0.96      0.71 o 
   4   5  10        2.09        1.50      0.77 o 
  -4   6  10        1.62        0.78      0.58 o 
  -3   6  10        8.92        8.40      1.14 o 
  -2   6  10       14.38       12.22      1.91 o 
  -1   6  10        6.49        7.80      1.44 o 
   0   6  10        4.00        5.68      0.95 o 
   1   6  10        2.37        2.07      1.17 o 
   2   6  10        1.56        1.67      0.75 o 
  -8   0  11        0.16       -0.17      0.78 o 
  -7   0  11        0.38        0.00      0.61 o 
  -6   0  11        2.61        0.61      0.70 o 
  -5   0  11        6.29        4.83      0.91 o 
  -4   0  11        0.09        0.35      0.52 o 
  -3   0  11       23.69       26.36      1.74 o 
  -2   0  11       58.53       60.20      2.61 o 
  -1   0  11      253.66      250.29      6.00 o 
   0   0  11      146.85      140.15      4.26 o 
   1   0  11       36.40       34.97      2.09 o 
   2   0  11        2.85        2.00      0.78 o 
   3   0  11        8.38        7.57      1.22 o 
   4   0  11        6.49        7.05      1.22 o 
   5   0  11        0.21        1.04      0.78 o 
  -8   1  11        2.60        2.64      0.62 o 
  -7   1  11        0.52        1.04      0.49 o 
  -6   1  11        0.73        0.48      0.40 o 
  -5   1  11        1.12        0.86      0.32 o 
  -4   1  11        3.62        3.35      0.41 o 
  -3   1  11       32.20       35.06      0.95 o 
  -2   1  11        5.95        5.24      0.45 o 
  -1   1  11       13.77       13.08      0.77 o 
   0   1  11       89.02       93.04      3.39 o 
   1   1  11       75.63       77.91      4.09 o 
   2   1  11       11.84       12.34      1.39 o 
   3   1  11       36.64       37.44      1.57 o 
   4   1  11       10.17       10.83      1.35 o 
   5   1  11        0.29        1.65      0.96 o 
  -8   2  11        7.33        9.57      0.94 o 
  -7   2  11        6.57        6.63      0.92 o 
  -6   2  11        3.54        3.02      0.78 o 
  -5   2  11        1.56        1.76      0.50 o 
  -4   2  11        0.02       -0.34      0.23 o 
  -3   2  11        5.13        5.62      0.51 o 
  -2   2  11       12.88       11.25      0.73 o 
  -1   2  11        0.36        0.45      0.32 o 
   0   2  11       23.60       24.32      1.00 o 
   1   2  11       40.69       35.74      2.25 o 
   2   2  11       87.20       79.93      2.81 o 
   3   2  11        9.44        9.14      0.78 o 
   4   2  11        2.09        2.98      0.55 o 
   5   2  11        2.06        1.91      0.67 o 
  -7   3  11        1.01        1.06      0.65 o 
  -6   3  11        1.52        0.16      1.04 o 
  -5   3  11        0.83        0.28      0.48 o 
  -4   3  11        2.47        2.36      0.50 o 
  -3   3  11       20.68       21.09      0.87 o 
  -2   3  11        1.29        1.80      0.40 o 
  -1   3  11       20.14       20.36      1.25 o 
   0   3  11        6.73        6.90      1.13 o 
   1   3  11        2.04        1.98      0.51 o 
   2   3  11        6.25        7.12      1.54 o 
   3   3  11        3.49        3.22      0.60 o 
   4   3  11        1.77        1.19      1.09 o 
   5   3  11        0.10       -0.41      0.56 o 
  -7   4  11        2.09        3.95      1.61 o 
  -6   4  11        3.23        1.95      0.67 o 
  -5   4  11        3.54        2.61      0.74 o 
  -4   4  11        1.40        1.30      0.58 o 
  -3   4  11        0.58        0.22      0.38 o 
  -2   4  11        0.99        1.24      0.38 o 
  -1   4  11       17.38       17.02      1.24 o 
   0   4  11        0.77        0.34      0.37 o 
   1   4  11        3.41        1.43      0.50 o 
   2   4  11        8.62        7.12      0.80 o 
   3   4  11        0.30       -0.66      0.52 o 
   4   4  11        0.76        1.21      0.73 o 
  -5   5  11        0.19        0.40      0.61 o 
  -4   5  11        2.24        2.83      0.73 o 
  -3   5  11        3.41        2.39      0.74 o 
  -2   5  11        0.32        1.01      0.49 o 
  -1   5  11        6.55        7.54      0.98 o 
   0   5  11        0.27        0.15      0.43 o 
   1   5  11        6.13        4.61      0.68 o 
   2   5  11        2.50        3.19      1.18 o 
   3   5  11        1.65        0.38      0.69 o 
  -3   6  11        8.64        7.57      1.13 o 
  -2   6  11        2.67        2.04      0.80 o 
  -1   6  11        1.09        1.02      0.94 o 
   0   6  11        1.70        2.57      0.77 o 
  -8   0  12        0.10        0.17      0.78 o 
  -5   0  12        0.92        1.30      0.78 o 
  -4   0  12        0.32        0.35      0.70 o 
  -3   0  12       49.65       47.07      2.44 o 
  -2   0  12       50.73       54.20      2.61 o 
  -1   0  12      204.75      206.79      5.57 o 
   0   0  12        3.36        4.00      1.04 o 
   1   0  12       21.75       31.75      2.17 o 
   2   0  12        0.89        1.65      0.78 o 
   3   0  12        3.61        3.04      1.04 o 
   4   0  12        3.98        3.57      1.04 o 
   5   0  12        2.16        2.61      1.04 o 
  -8   1  12        2.96        1.83      0.96 o 
  -7   1  12        3.35        3.83      1.13 o 
  -6   1  12        0.03        0.04      0.52 o 
  -5   1  12        4.79        5.60      0.65 o 
  -4   1  12       15.21       16.97      0.90 o 
  -3   1  12       43.79       48.91      2.65 o 
  -2   1  12       13.47       14.01      1.08 o 
  -1   1  12       62.74       64.68      2.03 o 
   0   1  12        4.92        4.40      0.71 o 
   1   1  12        6.18        6.18      0.80 o 
   2   1  12        4.64        4.94      0.78 o 
   3   1  12        2.59        1.30      0.96 o 
   4   1  12        1.15        0.58      0.54 o 
   5   1  12        1.16        2.70      1.13 o 
  -7   2  12        0.16       -0.17      0.52 o 
  -6   2  12        6.69        6.33      0.91 o 
  -5   2  12       14.16       13.22      0.88 o 
  -4   2  12        0.22        0.71      0.35 o 
  -3   2  12        6.38        5.79      0.77 o 
  -2   2  12       50.86       52.63      1.28 o 
  -1   2  12       16.46       15.52      0.77 o 
   0   2  12        0.87        0.93      0.40 o 
   1   2  12       17.15       18.85      1.00 o 
   2   2  12        0.24       -0.09      0.40 o 
   3   2  12        0.46        0.57      0.55 o 
   4   2  12        0.24       -0.96      0.87 o 
  -7   3  12        1.04        0.77      1.44 o 
  -6   3  12        0.03       -0.70      0.49 o 
  -5   3  12        1.18        1.69      0.61 o 
  -4   3  12        4.41        4.51      0.65 o 
  -3   3  12        5.95        6.14      0.58 o 
  -2   3  12        4.65        4.50      0.73 o 
  -1   3  12        7.72        7.45      0.64 o 
   0   3  12       31.46       29.67      1.24 o 
   1   3  12        2.62        2.49      0.51 o 
   2   3  12        1.62        2.91      0.58 o 
   3   3  12        0.84        0.84      0.50 o 
   4   3  12        0.24        0.99      0.73 o 
  -6   4  12        1.16        0.38      0.54 o 
  -5   4  12        1.47        0.69      0.61 o 
  -4   4  12        0.26        0.13      0.49 o 
  -3   4  12        2.48        2.25      0.46 o 
  -2   4  12        7.24        6.82      0.68 o 
  -1   4  12        4.44        3.34      0.50 o 
   0   4  12        4.55        4.81      0.69 o 
   1   4  12        0.77        0.32      0.62 o 
   2   4  12       10.25       11.53      1.10 o 
   3   4  12        1.59        1.93      0.79 o 
  -5   5  12        0.10        0.20      0.50 o 
  -4   5  12        0.25       -0.65      0.43 o 
  -3   5  12        3.30        3.34      1.00 o 
  -2   5  12        1.05        1.58      0.78 o 
  -1   5  12        0.13        0.28      0.46 o 
   0   5  12        1.69        1.44      0.57 o 
   1   5  12        0.10        0.31      0.43 o 
  -5   0  13        2.10        0.09      0.70 o 
  -4   0  13        2.30        3.13      0.96 o 
  -3   0  13        2.90        1.74      0.87 o 
  -2   0  13        0.00        0.26      0.61 o 
  -1   0  13        6.51        3.74      1.04 o 
   0   0  13        4.88        5.13      1.13 o 
   1   0  13        0.05       -0.26      0.70 o 
   2   0  13        0.51        0.26      0.78 o 
   3   0  13        0.07        0.61      0.78 o 
   4   0  13        4.21        4.78      1.30 o 
  -7   1  13        1.41        1.39      0.96 o 
  -6   1  13        0.89        0.17      0.87 o 
  -5   1  13        3.71        3.08      1.17 o 
  -4   1  13       17.45       18.53      1.74 o 
  -3   1  13       49.59       50.67      1.90 o 
  -2   1  13       16.12       16.10      1.17 o 
  -1   1  13        1.19        2.22      0.68 o 
   0   1  13       16.78       17.50      1.23 o 
   1   1  13        6.63        6.21      0.89 o 
   2   1  13        6.43        6.24      0.89 o 
   3   1  13        1.31        0.36      0.52 o 
   4   1  13        7.49        9.53      1.11 o 
  -7   2  13        1.07        1.04      1.04 o 
  -6   2  13        1.63        1.83      1.35 o 
  -5   2  13       20.57       27.72      1.96 o 
  -4   2  13        6.15        7.77      0.75 o 
  -3   2  13        7.12        8.53      0.78 o 
  -2   2  13        0.32        0.17      0.49 o 
  -1   2  13        1.52        1.63      0.58 o 
   0   2  13        1.17        1.52      0.83 o 
   1   2  13        6.59        5.69      0.89 o 
   2   2  13        2.76        2.14      0.67 o 
   3   2  13        1.68        2.22      0.87 o 
  -6   3  13        0.03       -0.64      0.54 o 
  -5   3  13        1.52        0.87      0.62 o 
  -4   3  13        0.63        0.64      0.45 o 
  -3   3  13       11.69       10.73      0.74 o 
  -2   3  13        0.14        0.40      0.35 o 
  -1   3  13        9.69        9.87      0.77 o 
   0   3  13        9.15       10.37      0.78 o 
   1   3  13        2.82        2.86      0.60 o 
   2   3  13        0.35       -0.26      0.49 o 
   3   3  13        0.21        0.27      0.65 o 
  -5   4  13        0.33        0.32      0.58 o 
  -4   4  13        0.21        0.17      0.55 o 
  -3   4  13        5.04        5.39      0.97 o 
  -2   4  13        4.37        4.85      0.61 o 
  -1   4  13        1.79        1.99      0.48 o 
   0   4  13        0.29        0.62      0.53 o 
   1   4  13        0.55        0.12      0.46 o 
   2   4  13        0.46        1.10      0.54 o 
  -3   5  13        0.23        0.26      0.62 o 
  -2   5  13        0.23        0.46      0.74 o 
  -1   5  13        0.90        1.02      0.65 o 
  -5   0  14        0.60        1.48      0.87 o 
  -4   0  14        0.54        1.39      0.78 o 
  -3   0  14       25.50       25.32      2.09 o 
  -2   0  14       37.01       40.02      2.52 o 
  -1   0  14        3.48        4.35      1.13 o 
   0   0  14        8.92       10.27      1.57 o 
   1   0  14        4.15        4.78      1.30 o 
   2   0  14        5.75        4.52      1.39 o 
   3   0  14        0.06       -1.04      0.78 o 
  -6   1  14        0.04        0.17      0.87 o 
  -5   1  14       10.69       11.52      1.39 o 
  -4   1  14        1.72        1.87      1.00 o 
  -3   1  14       11.52       11.41      1.10 o 
  -2   1  14        2.80        1.41      0.96 o 
  -1   1  14        1.20        2.13      0.61 o 
   0   1  14        3.07        2.64      0.71 o 
   1   1  14        0.23        0.70      0.74 o 
   2   1  14        1.55        1.51      0.64 o 
   3   1  14        7.09       10.44      1.20 o 
  -6   2  14        1.54        2.87      1.22 o 
  -5   2  14        6.70        7.83      1.57 o 
  -4   2  14        4.44        5.08      0.89 o 
  -3   2  14        6.36        6.46      0.92 o 
  -2   2  14        2.29        1.61      0.62 o 
  -1   2  14        0.44       -0.09      0.61 o 
   0   2  14        2.42        3.00      0.68 o 
   1   2  14        2.25        1.16      0.58 o 
   2   2  14        5.63       10.19      2.26 o 
  -5   3  14        2.51        2.77      0.75 o 
  -4   3  14        3.50        3.61      0.86 o 
  -3   3  14        0.99        0.36      0.57 o 
  -2   3  14        0.28       -0.42      0.52 o 
  -1   3  14        5.41        4.00      0.82 o 
   0   3  14        1.14        2.33      0.91 o 
   1   3  14        2.40        2.68      0.77 o 
  -3   4  14        1.74        1.82      0.50 o 
  -2   4  14        3.14        1.96      0.51 o 
  -1   4  14        0.24        0.66      0.48 o 
   0   4  14        0.43        0.35      0.78 o 
  -5   0  15        3.00        1.57      0.96 o 
  -4   0  15        0.00        0.26      0.78 o 
  -3   0  15        0.07        0.09      0.61 o 
  -2   0  15        0.02        0.35      0.78 o 
  -1   0  15        1.50        2.52      0.96 o 
   0   0  15        1.18        0.43      0.78 o 
   1   0  15        0.54        0.43      0.78 o 
  -5   1  15        3.33        3.29      0.89 o 
  -4   1  15        5.44        5.63      2.35 o 
  -3   1  15        0.05       -0.29      0.48 o 
  -2   1  15        1.84        3.63      0.96 o 
  -1   1  15        2.20        2.57      0.74 o 
   0   1  15        3.60        5.00      0.96 o 
   1   1  15        1.06        1.55      0.71 o 
  -5   2  15       10.20       13.05      1.91 o 
  -4   2  15        0.79        0.00      0.55 o 
  -3   2  15        0.68        1.16      0.64 o 
  -2   2  15        0.46        0.67      0.58 o 
  -1   2  15        2.23        2.54      0.78 o 
   0   2  15        2.14        0.91      0.58 o 
   1   2  15        0.67        0.60      0.71 o 
  -3   3  15        0.16       -0.21      0.70 o 
  -2   3  15        1.17        0.17      0.58 o 
  -1   3  15        3.66        2.83      0.82 o 
  -3   0  16        0.30        0.52      0.87 o 
  -2   0  16        0.14        0.87      0.96 o 
  -1   0  16        0.00       -0.35      0.70 o 
  -3   1  16        0.88        0.65      0.96 o 
  -2   1  16        1.84        2.29      0.79 o 
  -1   1  16        0.60       -0.34      0.50 o 
                                                 
